# Supplementary material for: Predicting the DNA binding specificity of transcription factor mutants using family-level biophysically interpretable machine learning
Source: Nucleic Acids Res. 2025 Aug 28;53(16):gkaf831. doi: 10.1093/nar/gkaf831 (PMC12392098; doi:10.1093/nar/gkaf831)
Supplement: gkaf831_Supplemental_Files [file gkaf831_supplemental_files.zip]

Archive with 2 entries (2 files):
- FamilyCode_SuppData.tgz
- Supplement.pdf
